# Supplementary material for: Role of a novel circRNA-CGNL1 in regulating pancreatic cancer progression via NUDT4–HDAC4–RUNX2–GAMT-mediated apoptosis
Source: Mol Cancer. 2024 Jan 31;23:27. doi: 10.1186/s12943-023-01923-7 (PMC10829403; doi:10.1186/s12943-023-01923-7)
Supplement: Supplementary file 1 — Additional file 1. [file 12943_2023_1923_MOESM1_ESM.zip]

Archive with 10 entries (10 files):
- Raw Data/Fig 3.tif
- Raw Data/Fig 4.tif
- Raw Data/Fig 5.tif
- Raw Data/fig 6.tif
- Raw Data/Fig 7.tif
- Raw Data/Fig 8.tif
- Raw Data/Fig 9.tif
- Raw Data/Supplementary. Fig 1.tif
- Raw Data/Supplementary. Fig 4.tif
- Raw Data/Supplementary. Fig 6.tif
