# Supplementary material for: Role of a novel circRNA-CGNL1 in regulating pancreatic cancer progression via NUDT4–HDAC4–RUNX2–GAMT-mediated apoptosis
Source: Mol Cancer. 2024 Jan 31;23:27. doi: 10.1186/s12943-023-01923-7 (PMC10829403; doi:10.1186/s12943-023-01923-7)
Supplement: Supplementary file 9 — Additional file 9: Supplementary Table 1. Primers, probes, siRNA and shRNAs used in this study. [file 12943_2023_1923_MOESM9_ESM.xlsx]

## Sheet: Sheet1
Supplementary Table 1. Primers, probes, siRNA and shRNAs used in the present research.
Gene	Sequence (5’-3’)	Application
circCGNL1	F:AGAAGAGGTTTCCAGCCATGA	qRT-PCR
	R: TGTTGATTCTTGACTTCCAGTTGA
circCGNL1	F:AAAGCGAGAGCGTGAACTC	Divergent primer
	R: CCACTTCTATGGTCAACTTGC
circCGNL1	F:TTAGCCTTTCTTCACCCG	Convergent primer
	R: AGAGGAATCCCAGTTGGTAA
CGNL1	F: AAGCTGCCGAGTAAAGTGCT	qRT-PCR
	R: CGGTGCTGTCCTTGGAGAAT
ACTB	F: CTCGCCTTTGCCGATCC	qRT-PCR
	R: TCTCCATGTCGTCCCAGTTG
U6	F: GCACATTGGCAGCACATGTA	qRT-PCR
	R: AAGCGCTTCACAAATGTGCA
NUDT4	F: GAGCCCGCCTCTATGATGAAG	qRT-PCR
	R: GTCTTGGTTCTCAAATATGCCC
RUNX2	F: ATCTCCGCAGGTCACTACCA	qRT-PCR
	R: ACTGTGCTGAAGAGGCTGTTT
GAMT	F: ATCCTGTACGACACGTACCC	qRT-PCR
	R: GTGATCATCTGTGGGAAGGCG
sh-NC	CCGGTTTCTTCCTAATCGACTTAACCTCGAGGTTAAGTCGATTAGGAAGAAATTTTTG	shRNA
sh1-NUDT4	CCGGTCATATTCTGAATCTCATCCTCTCGAGAGGATGAGATTCAGAATATGATTTTTG	shRNA
sh2-NUDT4	CCGGTGGATTTGTACCATTCTTCTGCTCGAGCAGAAGAATGGTACAAATCCATTTTTG	shRNA
sh3-NUDT4	CCGGAGAAGTTTCGTTGATAACCTGCTCGAGCAGGTTATCAACGAAACTTCTTTTTTG	shRNA
sh-NC	CCCAACCATTAACTTACTAGGTTTG	siRNA
siRNA-AMPK-1	CAACUGAUUGAAUAAUUUGGCAGGG	siRNA
siRNA-AMPK-2	CCAACUGAUUGAAUAAUUUGGCAGG	siRNA
siRNA-AMPK-3	UUGCCAACUGAUUGAAUAAUUUGGC	siRNA
sh-NC	CCGGGCATGAGTGTCATGTTGCGTGCTCGAGCACGCAACATGACACTCATGCTTTTTG	shRNA
sh1-RUNX2	CCGGGGACTGTGGTTACTGTCATGGCTCGAGCCATGACAGTAACCACAGTCCTTTTTG	shRNA
sh2-RUNX2	CCGGGCATTCCTCATCCCAGTATGACTCGAGTCATACTGGGATGAGGAATGCTTTTTG	shRNA
sh3-RUNX2	CCGGGCACTATCCAGCCACCTTTACCTCGAGGTAAAGGTGGCTGGATAGTGCTTTTTG	shRNA
pcDNA3.1-circCGNL1	CTCTCAGAAATGCACGATGAACTGGACAGTGCAAAGCGATCGGAGGACAGGGAGAAGGGAGCTCTGATTGAGGAGCTCTTACAGGCAAAACAGGATCTTCAAGATCTGCTGATTGCCAAAGAGGAGCAAGAAGACCTCTTGAGAAAGCGAGAGCGTGAACTCACCGCCCTGAAGGGAGCCCTGAAAGAAGAGGTTTCCAGCCATGATCAGGAGATGGACAAGCTGAAGGAGCAATATGATGCTGAGTTGCAGGCCCTGAGGGAGAGTGTGGAAGAAGCAACCAAGGCTTGTAATTCCACATCTGAAGTCAAAGATCTATTGGAACAGAAAAGCAAGTTGACCATAGAAGTGGCTGAACTTCAGAGACAGCTTCAACTGGAAGTCAAGAATCAACAGAAC…	Plasmid
pcDNA3.1-HDAC4	ATGAGCTCCCAAAGCCATCCAGATGGACTTTCTGGCCGAGACCAGCCAGTGGAGCTGCTG AATCCTGCCCGCGTGAACCACATGCCCAGCACGGTGGATGTGGCCACGGCGCTGCCTCTG CAAGTGGCCCCCTCGGCAGTGCCCATGGACCTGCGCCTGGACCACCAGTTCTCACTGCCT GTGGCAGAGCCGGCCCTGCGGGAGCAGCAGCTGCAGCAGGAGCTCCTGGCGCTCAAGCAG AAGCAGCAGATCCAGAGGCAGATCCTCATCGCTGAGTTCCAGAGGCAGCACGAGCAGCTC TCCCGGCAGCACGAGGCGCAGCTCCACGAGCACATCAAGCAACAACAGGAGATGCTGGCC ATGAAGCACCAGCAGGAGCTGCTGGAACACCAG…	Plasmid
pcDNA3.1-RUNX2	ATGGCATCAAACAGCCTCTTCAGCACAGTGACACCATGTCAGCAAAACTTCTTTTGGGAT CCGAGCACCAGCCGGCGCTTCAGCCCCCCCTCCAGCAGCCTGCAGCCCGGCAAAATGAGC GACGTGAGCCCGGTGGTGGCTGCGCAACAGCAGCAGCAACAGCAGCAGCAGCAACAGCAG CAGCAGCAGCAGCAACAGCAGCAGCAGCAGCAGGAGGCGGCGGCGGCGGCTGCGGCGGCG GCGGCGGCTGCGGCGGCGGCAGCTGCAGTGCCCCGGTTGCGGCCGCCCCACGACAACCGC ACCATGGTGGAGATCATCGCCGACCACCCGGCCGAACTCGTCCGCACCGACAGCCCCAAC TTCCTGTGCTCGGTGCTGCCCTCGCACTGGCGC…	Plasmid
pcDNA3.1-GAMT	ATGAGCGCCCCCAGCGCGACCCCCATCTTCGCGCCCGGCGAGAACTGCAGCCCCGCGTGG GGGGCGGCGCCCGCGGCCTACGACGCAGCGGACACGCACCTGCGCATCCTGGGCAAGCCG GTGATGGAGCGCTGGGAGACCCCCTATATGCACGCGCTGGCCGCCGCCGCCTCCTCCAAA GGGGGCCGGGTCCTGGAGGTGGGCTTTGGCATGGCCATCGCAGCGTCAAAGGTGCAGGAG GCGCCCATTGATGAGCATTGGATCATCGAGTGCAATGACGGCGTCTTCCAGCGGCTCCGG GACTGGGCCCCACGGCAGACACACAAGGTCATCCCCTTGAAAGGCCTGTGGGAGGATGTG GCACCCACCCTGCCTGACGGTCACTTTGATGGG…	Plasmid
circCGNL1-FISH Probe	CY3-GAAGCAACCAAGGCTTGTAATTCC	FISH Probe
Bio-NC	TCCACATCCGGAAAGCCTGGAGAATTGAGTATAACAGATGGCTATTCAATATCACAGGAG TATTTAATAGAAGAGGGAGGCAGCACCATAGATACGGCTACAAAATTACCTATGAGATGA GACAAAACTAAGAAGGGAAACGGGAGCCAATTACAGTTGAAAGTGAGCGGGCAAAGAGAG AACTGAGGAGGTACTGATGAAAGGGAAATATGAGACCCGGACGTTGCGGAACAATGAGCA CCTGATGATGGGTGGCAAAAGAGCAAAAGTGAGCCTTAAGGAACGCTTAGTGGAAGCAGG GTACTTGCGGGACTAGAGAGGCGGATAAGGTAGGAGAAACTAAAGAATGCAGCCCAGGAG CGGGAGCTATCTCCATCAAAGCCGGCGTACCAC…	RNA pull down
Bio-circCGNL1	CTCTCAGAAATGCACGATGAACTGGACAGTGCAAAGCGATCGGAGGACAGGGAGAAGGGAGCTCTGATTGAGGAGCTCTTACAGGCAAAACAGGATCTTCAAGATCTGCTGATTGCCAAAGAGGAGCAAGAAGACCTCTTGAGAAAGCGAGAGCGTGAACTCACCGCCCTGAAGGGAGCCCTGAAAGAAGAGGTTTCCAGCCATGATCAGGAGATGGACAAGCTGAAGGAGCAATATGATGCTGAGTTGCAGGCCCTGAGGGAGAGTGTGGAAGAAGCAACCAAGGCTTGTAATTCCACATCTGAAGTCAAAGATCTATTGGAACAGAAAAGCAAGTTGACCATAGAAGTGGCTGAACTTCAGAGACAGCTTCAACTGGAAGTCAAGAATCAACAGAAC…	RNA pull down
Bio-NC	GCCCTTGCAACATCGTGGAACCGCCATACGCGCACCTGTCCTGATGGGGCAGCGCACAATGGTATAACACAGCGGGTAGCTGGCCGCCAGGGACCAACCTCGCACGAGGACAACAACGACAATCCCTTGCGAAGGCAGCTCGTCGGGGAACCGGCCAGATGCCGGCCGTTTGCCAGATCGTACGACGTCATAGAAGGGCGCAATTATAGTTTCACTACGAGCAAGGGTCCTCCCCATGGACTTAACTACCGGACCAGTGCGCCACACGGAAGGGGCGGGCGGCTTTGGAGGGCCAGCTTCTGAAGCGGCGAAAGCGGAAACCGTGGAATCGCATTGACCGTCTCCACTTAGTTGCCAGTGGAAGGCAAGGCGACGGGCATATCTAGTGCTCCTAAGCGA…	DNA pull down
Bio-GAMT promoter	CCTTCTACCTCGGCATCCCAAAGTGGTGGGATCACAGGCCTGAGCCCCTGCACCTCCCCC AGGCACTGGGATCACAGGTGGGAGCTGCTGCACCCAGCCTATCAAGCATGTTCTGTGTGC CAGGATCACTGACAGCCCTGTGAGAGGGACGCTAGGACCATGAAGAAATACCTTCCGTTA GTGAACTACCAAAGAGAGAGAAAACAGCTTCTGGCCGGGTGGGTGCGGTGGCTCACACCT TGCAATCCCAGCACTTTAGGAGGCCGAGGCGGGTGAATCACGAGGTCAGGAGATCAAGAC CATCCTGGCTAACATGGTGAAACCCCGTTTCTACTAAAAATACAAAAAAAAAAAAAAAAA AAAAAAATTAGCCGGGCTTGGTGGCGGGCGCCT…	DNA pull down
