# Supplementary material for: Role of a novel circRNA-CGNL1 in regulating pancreatic cancer progression via NUDT4–HDAC4–RUNX2–GAMT-mediated apoptosis
Source: Mol Cancer. 2024 Jan 31;23:27. doi: 10.1186/s12943-023-01923-7 (PMC10829403; doi:10.1186/s12943-023-01923-7)
Supplement: Supplementary file 10 — Additional file 10: Supplementary Table 2. The primary and secondary antibodies used in this study. [file 12943_2023_1923_MOESM10_ESM.xlsx]

## Sheet: Sheet1
Supplementary Table.2. Antibodies used in the present study.
Product	Source	No. of Catalogue
Western blot:
Primary antibody:
β-actin	Abcam, UK	ab8227
NUDT4	Santa Cruz, USA	sc-398923
RUNX2	Abcam, UK	ab264077
GAMT	Santa Cruz, USA	sc-398936
HDAC4	Abcam, UK	ab12172
HDAC4 (phospho S632)	Abcam, UK	ab39408
p-Thr	Proteintech, Wuhan, China	61195
p-Ser	Santa Cruz, USA	sc-81516
Ac-K	Abcam, UK	ab190479
p-AMPK	Abcam, UK	ab133448
AMPK	Abcam, UK	ab32047
AKT	Abcam, UK	ab8805
p-AKT	Abcam, UK	ab38449
Bad	Abcam, UK	ab32445
p-Bad	Abcam, UK	ab129192
Cleaved Caspase-3	Abcam, UK	ab32042
Caspase-3	Abcam, UK	ab32351
Histone	Proteintech, Wuhan, China	17168-1-AP
Secondary antibody
anti-rabbit IgG-HRP	Abcam, UK	ab6702
anti-mouse IgG-HRP	Abcam, UK	ab6789
IHC:
Primary antibody:
Ki67	Abcam, UK	ab15580
PCNA	Abcam, UK	ab193965
cleaved caspase-3	Cell Signaling, USA	#9661
Secondary antibody
anti-rabbit IgG-HRP	Abcam, UK	ab6702
anti-mouse IgG-HRP	Abcam, UK	ab6789
IF:
Primary antibody:
NUDT4	Santa Cruz, USA	sc-398923
HDAC4	Proteintech, Wuhan, China	17449-1-AP
Secondary antibody
Goat anti-Rabbit IgG (H+L) Cross-Adsorbed Secondary Antibody, Alexa Fluor™ 594	Thermo Fisher Scientific, USA	A-11012
Goat anti-Rabbit IgG (H+L) Cross-Adsorbed Secondary Antibody, FITC	Thermo Fisher Scientific, USA	F-2765
