# Supplementary material for: Role of a novel circRNA-CGNL1 in regulating pancreatic cancer progression via NUDT4–HDAC4–RUNX2–GAMT-mediated apoptosis
Source: Mol Cancer. 2024 Jan 31;23:27. doi: 10.1186/s12943-023-01923-7 (PMC10829403; doi:10.1186/s12943-023-01923-7)
Supplement: Supplementary file 12 — Additional file 12: Supplementary Table 4. Differentially expressed genes (DEGs) between PC and normal control pancreatic tissues, as determined via bioinformatic analysis based on the data from TCGA and GTEx databases. [file 12943_2023_1923_MOESM12_ESM.xlsx]

## Sheet: Sheet1
DE-genes analysis based on TCGA and GTEx data
ID	logFC	Average Expression	Test value	P value	Adjusted.P Value
NUDT4	2.1411	7.35283	79.566	1.00698e-225	2.12365e-222
RPL41P1	1.78711	7.1644	70.344	3.74129e-208	1.33209e-205
RPL41P5	1.5911	7.05666	72.1611	9.05284e-212	3.93956e-209
TFF1	1.52411	7.32571	28.5161	3.59603e-93	3.18851e-92
CEACAM5	1.48921	7.06381	30.5636	1.11e-100	1.1855e-99
S100P	1.44599	7.21509	31.1917	6.11616e-103	6.95482e-102
MSLN	1.43604	7.09788	33.9615	1.20897e-112	1.82718e-111
CTSE	1.42656	7.3378	32.1109	3.30865e-106	4.08787e-105
CEACAM6	1.39056	7.46311	34.4854	1.96656e-114	3.14008e-113
SFN	1.33753	7.21488	38.5554	7.9035e-128	1.86153e-126
CST1	1.33535	6.93821	32.5467	9.70485e-108	1.24331e-106
KRT17	1.32441	7.27579	30.8712	8.63403e-102	9.51409e-101
IGHG4	1.32108	7.13914	26.1561	3.0462e-84	2.19026e-83
MISP	1.31559	7.06421	60.0205	6.07374e-186	1.09551e-183
MMP1	1.29783	7.08424	31.7095	8.72056e-105	1.03679e-103
COL10A1	1.27701	6.98712	34.1761	2.22876e-113	3.44247e-112
LAMC2	1.21421	7.26999	38.336	3.96041e-127	9.13961e-126
LAMB3	1.21334	7.31848	37.2394	1.36058e-123	2.84746e-122
TFF2	1.21092	7.22384	23.7943	4.84262e-75	2.83505e-74
IGHV5-51	1.19302	7.04548	27.1679	4.18235e-88	3.28736e-87
CLDN18	1.18701	6.96434	22.2128	9.40562e-69	4.84071e-68
COL17A1	1.18495	6.90829	30.0936	5.61526e-99	5.77883e-98
POSTN	1.17114	7.24743	37.1136	3.49583e-123	7.21699e-122
C19orf33	1.16113	7.40549	34.3093	7.82477e-114	1.22725e-112
VSIG2	1.15927	7.11012	33.5582	2.94707e-111	4.24353e-110
IGKV4-1	1.15738	7.19726	26.5524	9.22704e-86	6.86855e-85
IGHV4-39	1.15314	7.0354	26.5284	1.1399e-85	8.46698e-85
IGHV1-18	1.14927	6.97291	25.8557	4.36265e-83	3.04963e-82
SNORD104	1.14863	6.82228	42.1694	5.19848e-139	1.72963e-137
PSCA	1.14685	7.02493	21.7744	5.39279e-67	2.66827e-66
IGKV1-5	1.14514	7.159	26.375	4.40542e-85	3.23717e-84
TCN1	1.13871	7.22125	26.1754	2.56704e-84	1.84913e-83
AOC1	1.13598	6.89366	38.6761	3.26438e-128	7.76204e-127
CXCL5	1.13516	6.91345	25.6851	1.98836e-82	1.36727e-81
IGHV3-23	1.13086	7.14086	26.1941	2.17621e-84	1.56925e-83
MIR621	1.12584	6.8052	67.812	5.6204e-203	1.52563e-200
KLK6	1.12081	6.81653	26.8736	5.49276e-87	4.20172e-86
AC018738.1	1.12056	7.00241	46.7752	2.32633e-152	1.27049e-150
IGHG2	1.12019	7.33921	25.4336	1.87042e-81	1.25623e-80
MUCL3	1.11853	6.84554	22.5805	3.18881e-70	1.68643e-69
GJB2	1.11237	7.03489	36.5605	2.26151e-121	4.46055e-120
MMP9	1.10259	6.91404	35.411	1.47875e-117	2.58555e-116
IGLV3-19	1.10197	7.05387	24.1561	1.81832e-76	1.09901e-75
GPRC5A	1.0985	7.21967	32.5973	6.45233e-108	8.32066e-107
HLA-DRB5	1.09776	7.40095	29.7414	1.08212e-97	1.07452e-96
GJB3	1.09775	6.86869	38.0263	3.89105e-126	8.78724e-125
IGLV2-23	1.09746	7.06899	25.855	4.39144e-83	3.06819e-82
CYP2S1	1.09321	6.9312	33.2407	3.69507e-110	5.08299e-109
IGLV1-40	1.08726	7.16116	24.1066	2.8462e-76	1.71422e-75
IGHG3	1.08342	7.10076	24.8986	2.24903e-79	1.44469e-78
KCNN4	1.07559	7.03274	35.1186	1.41906e-116	2.40451e-115
IGLV3-25	1.06648	6.99728	24.0923	3.24088e-76	1.95022e-75
THBS2	1.06245	7.32725	35.3742	1.96437e-117	3.41287e-116
COMP	1.05807	7.14972	28.8198	2.67554e-94	2.43373e-93
IGHV3-15	1.05705	6.99255	24.6511	2.08155e-78	1.3122e-77
GABRP	1.05076	6.87394	24.6145	2.89451e-78	1.81676e-77
CCL18	1.04974	6.83833	29.3011	4.46492e-96	4.25479e-95
MUC13	1.04561	7.17322	33.7263	7.76735e-112	1.14551e-110
AL355312.4	1.04233	6.76797	32.5629	8.51254e-108	1.09311e-106
SERPINB5	1.03812	6.80712	33.6251	1.73248e-111	2.52379e-110
LINC01133	1.03013	6.86204	30.1087	4.94546e-99	5.09334e-98
INHBA	1.0282	6.85161	36.4408	5.6055e-121	1.09071e-119
KRT16	1.02533	6.87106	25.5724	5.42494e-82	3.69058e-81
B3GNT3	1.02287	7.19279	41.5752	3.2361e-137	1.02449e-135
CST2	1.02052	6.81665	30.1901	2.50174e-99	2.59704e-98
AC016596.2	1.01306	6.74961	51.7088	1.21827e-165	1.07396e-163
COL5A2	1.00968	7.31399	40.1707	6.60236e-133	1.81373e-131
GCNT3	1.00852	6.99606	30.3368	7.34558e-100	7.713e-99
EPS8L3	1.00843	7.00169	28.8634	1.84495e-94	1.68547e-93
CRABP2	1.00716	7.15858	31.0346	2.23582e-102	2.50601e-101
GSTA2	-1.0023	7.18133	-25.3363	4.45975e-81	2.97418e-80
GOLGA8B	-1.00291	7.36921	-46.4006	2.60966e-151	1.36539e-149
RGPD6	-1.00321	6.69142	-78.5737	6.37172e-224	9.70484e-221
GUSBP11	-1.00348	6.79492	-77.5547	4.73212e-222	6.1779e-219
ACAD11	-1.0042	6.74751	-73.4381	2.90221e-214	1.56014e-211
AC008581.1	-1.00524	6.69083	-76.0416	3.11878e-219	2.85015e-216
C11orf52	-1.00666	6.72126	-78.6625	4.38674e-224	7.07452e-221
AMYP1	-1.00771	6.75096	-25.5478	6.75271e-82	4.58022e-81
GOLGA2P7	-1.01017	6.78569	-73.3179	4.9656e-214	2.56862e-211
STAG3L5P-PVRIG2P-PILRB	-1.01132	7.04885	-59.157	6.06805e-184	1.00218e-181
LINC01829	-1.01233	6.93336	-40.2531	3.66507e-133	1.01497e-131
AC125611.3	-1.01421	6.69662	-63.4295	1.30141e-193	2.90077e-191
AC126755.1	-1.01681	6.81415	-68.8146	4.78946e-205	1.40068e-202
PRSS1	-1.0192	8.1274	-15.9917	1.44242e-43	4.57595e-43
CBWD5	-1.02154	6.87619	-72.0817	1.29764e-211	5.55876e-209
REG3G	-1.02719	7.51079	-16.474	1.63973e-45	5.38963e-45
AC092683.1	-1.02807	6.73723	-69.8729	3.34174e-207	1.10382e-204
SPX	-1.03557	6.81065	-41.3286	1.81808e-136	5.62578e-135
TREX1	-1.03761	6.70659	-75.2511	9.69617e-218	7.38417e-215
RPL12P16	-1.03959	6.70756	-69.4452	2.46633e-206	7.51299e-204
TEN1	-1.03992	6.75109	-77.6753	2.8345e-222	3.88554e-219
AC092979.1	-1.04261	7.00921	-27.2484	2.0727e-88	1.64424e-87
NPIPA7	-1.04401	6.71342	-70.2481	5.83825e-208	2.02609e-205
NOMO2	-1.04666	7.25009	-54.8271	1.52551e-173	1.70014e-171
OVCA2	-1.05183	6.71352	-77.2755	1.55466e-221	1.91468e-218
UPK3BL1	-1.05484	6.84624	-47.1395	2.24532e-153	1.26402e-151
ANKHD1	-1.05692	6.98151	-75.7619	1.04848e-218	8.71064e-216
AL583722.2	-1.05942	6.71722	-72.252	5.99992e-212	2.65312e-209
SPSB3	-1.0708	7.0572	-64.5452	4.77971e-196	1.12966e-193
PDIA2	-1.07586	7.52696	-22.1242	2.12936e-68	1.08935e-67
BHLHA15	-1.07948	7.24515	-28.8994	1.35774e-94	1.24619e-93
AC006449.7	-1.09844	6.73622	-73.4143	3.22756e-214	1.70167e-211
AL732372.2	-1.10643	6.78084	-75.9721	4.21351e-219	3.60992e-216
NPIPB4	-1.10647	6.86976	-72.325	4.31181e-212	1.93791e-209
CPA2	-1.11025	7.81195	-16.3176	7.0202e-45	2.28067e-44
ALB	-1.11162	7.38054	-25.8165	6.18049e-83	4.29843e-82
CELA3A	-1.11177	8.01703	-15.297	8.79329e-41	2.6402e-40
PNLIPRP2	-1.11584	7.64027	-17.3121	6.62853e-49	2.31736e-48
RPL32P29	-1.12013	6.74678	-74.1412	1.27563e-215	7.441e-213
PLA2G1B	-1.12163	7.91734	-16.768	1.06241e-46	3.57035e-46
AC026464.4	-1.1221	6.75734	-77.9753	7.94761e-223	1.1468e-219
GLS2	-1.13891	6.84558	-56.9137	1.23563e-178	1.59793e-176
AL160408.2	-1.14207	6.75747	-79.335	2.6329e-225	5.15596e-222
ARHGDIG	-1.14508	7.05081	-41.1657	5.70821e-136	1.73692e-134
SLX1A	-1.14764	6.76693	-74.5441	2.1541e-216	1.44041e-213
AQP8	-1.14781	7.28545	-22.6509	1.6695e-70	8.8841e-70
CTRB1	-1.15132	7.99085	-15.8662	4.61158e-43	1.4489e-42
GNMT	-1.15426	7.2164	-30.2163	2.0097e-99	2.0918e-98
PLIN5	-1.15767	7.06691	-49.6369	3.48358e-160	2.46785e-158
CEL	-1.15914	7.86787	-17.8609	3.91258e-51	1.4308e-50
TRAPPC5	-1.15994	6.86085	-77.1492	2.66506e-221	3.04439e-218
U2AF1L5	-1.16276	6.79037	-76.2612	1.20748e-219	1.22609e-216
CUZD1	-1.16686	7.53961	-23.4871	7.92737e-74	4.50439e-73
AC130304.1	-1.16925	6.77071	-74.4569	3.16342e-216	2.01694e-213
CPB1	-1.17312	7.89867	-17.0078	1.13572e-47	3.8824e-47
NPIPA1	-1.17765	7.014	-70.8382	3.81608e-209	1.43317e-206
REG1CP	-1.17847	7.19332	-23.1292	2.08223e-72	1.14816e-71
GP2	-1.18089	7.86835	-18.4595	1.44059e-53	5.5084e-53
BRSK2	-1.18341	7.02807	-46.3387	3.89631e-151	2.0193e-149
TMED11P	-1.19023	7.0835	-30.1308	4.1113e-99	4.2422e-98
CPA1	-1.19323	7.96793	-16.4864	1.46177e-45	4.81162e-45
ITIH4	-1.19391	6.9102	-51.6044	2.27293e-165	1.96576e-163
CELA2B	-1.1983	7.51881	-19.2807	6.59455e-57	2.68802e-56
ADIRF	-1.199	6.78556	-69.5372	1.60269e-206	4.9931e-204
CLPS	-1.20213	7.97608	-16.76	1.14534e-46	3.84577e-46
EIF3CL	-1.20416	6.82042	-77.2678	1.60627e-221	1.91468e-218
AL136131.3	-1.20761	6.78939	-62.9539	1.45701e-192	3.12073e-190
GTF2IP1	-1.2133	6.89107	-80.6785	1.01707e-227	3.09822e-224
SYCN	-1.21436	7.70763	-17.8733	3.48647e-51	1.276e-50
REG1B	-1.21922	7.79841	-17.846	4.49945e-51	1.64366e-50
POLR2F	-1.22207	6.81382	-82.4085	8.9655e-231	4.91596e-227
AC011472.3	-1.22696	6.79881	-75.5476	2.66169e-218	2.08494e-215
ARL6IP4	-1.22767	7.17546	-71.5905	1.21281e-210	4.88976e-208
NPIPB12	-1.23225	6.82762	-74.811	6.66179e-217	4.68307e-214
U2AF1	-1.23294	6.85602	-81.6624	1.83216e-229	7.17577e-226
SERPINI2	-1.24822	7.25763	-26.8848	4.97942e-87	3.81329e-86
AP003419.1	-1.25234	6.83296	-74.864	5.2802e-217	3.91249e-214
CTRC	-1.25715	7.75836	-19.0843	4.14487e-56	1.66524e-55
CTRB2	-1.25972	7.94531	-17.7512	1.09214e-50	3.96058e-50
AMY2B	-1.26247	7.51136	-29.5511	5.38521e-97	5.24852e-96
AC093484.3	-1.26364	6.81668	-72.6295	1.09047e-212	5.06719e-210
SNORD3A	-1.27665	6.83304	-46.4385	2.04186e-151	1.07036e-149
EIF3C	-1.29448	7.21373	-71.5219	1.6585e-210	6.58977e-208
AC124068.1	-1.30104	6.83489	-79.106	6.84605e-225	1.17307e-221
CELA3B	-1.30849	7.79307	-19.2849	6.34012e-57	2.58508e-56
SERPINA3	-1.31008	7.30833	-41.6513	1.90204e-137	6.07057e-136
CELA2A	-1.32542	7.71543	-19.1502	2.23588e-56	9.01986e-56
NPIPB5	-1.34648	6.97207	-74.6824	1.1722e-216	8.03429e-214
RN7SL386P	-1.36492	6.99681	-44.8057	9.05082e-147	3.93244e-145
RN7SL186P	-1.39695	7.14064	-40.7107	1.41607e-134	4.16557e-133
AQP12A	-1.40645	6.99109	-49.8497	9.41175e-161	6.73714e-159
RPSAP58	-1.41055	6.91079	-71.9062	2.87933e-211	1.1782e-208
PNLIPRP1	-1.41089	7.56207	-24.6321	2.4702e-78	1.554e-77
AMY2A	-1.4207	7.62338	-21.0919	3.01683e-64	1.4107e-63
CBS	-1.44766	6.94863	-68.814	4.80246e-205	1.40068e-202
AC009078.2	-1.46007	7.53852	-27.8658	9.71947e-91	8.14392e-90
AC138969.1	-1.48577	6.95895	-79.6267	7.82548e-226	1.78786e-222
NPIPA9	-1.49755	6.93861	-84.5553	1.7438e-234	2.3904e-230
TOMM6	-1.53247	6.9476	-85.1619	1.61565e-235	4.42947e-231
AQP12B	-1.53993	7.06667	-53.6698	1.18636e-170	1.1914e-168
AL049839.2	-1.6227	7.25462	-58.1577	1.34078e-181	1.94492e-179
RN7SL1	-1.71064	7.03438	-81.9338	6.09583e-230	2.78539e-226
EEF1G	-1.74727	7.18188	-79.6623	6.74937e-226	1.68219e-222
CTRL	-1.77587	7.18544	-57.7697	1.11273e-180	1.55646e-178
RNA5-8SN1	-1.77839	7.06908	-69.852	3.6828e-207	1.202e-204
RNA5-8SN2	-1.77951	7.06875	-70.1843	7.84721e-208	2.68924e-205
RNA5-8SN3	-1.78009	7.0682	-69.9634	2.19198e-207	7.3287e-205
XBP1	-1.81386	7.08465	-83.9838	1.66344e-233	1.52016e-229
FP236383.2	-1.8434	7.10584	-80.1977	7.35665e-227	2.0169e-223
FP671120.4	-1.84556	7.1058	-82.4822	6.66566e-231	4.56864e-227
